# Supplementary material for: Old-Growth Forests and Bryophyte Communities in Italy and the Broader Mediterranean Region: A Literature Review
Source: Plants (Basel). 2025 Sep 10;14(18):2824. doi: 10.3390/plants14182824 (PMC12473282; doi:10.3390/plants14182824)
Supplement: Supplementary file 1 [file plants-14-02824-s001.zip]

Archive with 1 entries (1 files):
- plants-3827759-supplementary.xlsx
