# Supplementary material for: Old-Growth Forests and Bryophyte Communities in Italy and the Broader Mediterranean Region: A Literature Review
Source: Plants (Basel). 2025 Sep 10;14(18):2824. doi: 10.3390/plants14182824 (PMC12473282; doi:10.3390/plants14182824)
Supplement: Supplementary file 1 [file plants-14-02824-s001.zip › plants-3827759-supplementary.xlsx]

## Sheet: Foglio1
Taxa	Family	Downey oak forest of Santa Maria del Bosco	Downey oak forest of Fanuso	Holly stand of Piano Pomo	Holm oak forest of Monticelli	Holm oak forest of Orippotto	Sessile oak forest of Pomieri	Bosco della Tassita	Bosco di Malabotta	Beech forest of Serra del Re	Beech forest of Grappidà	Turkey oak forest of Semantile	Beech forest of Monte Spagnolo	Pinus nigra subsp. calabrica forest of Ragabo	Italian Threat Category	European Threat Category
Liverworts
Calypogeia arguta Nees & Mont.	Calypogeiaceae				X										LC	LC
Calypogeia fissa (L.) Raddi	Calypogeiaceae						X								LC	LC
Cephalozia bicuspidata (L.) Dumort subsp. bicuspidata	Cephaloziaceae						X								LC	LC
Cololejeunea rossettiana (C.Massal.) Schiffn.	Lejeuneaceae					X									LC	LC
Diplophyllum albicans (L.) Dumort.	Scapaniaceae						X								LC	LC
Fossombronia angulosa (Dicks.) Raddi	Fossombroniaceae		X												LC	LC
Frullania dilatata (L.) Dumort. subsp.dilatata	Frullaniaceae	X				X					X				LC	LC
Frullania tamarisci (L.) Dumort.	Frullaniaceae									X			X		LC	LC
Lejeunea cavifolia (Ehrh.) Lindb.	Lejeuneaceae		X		X	X	X								LC	LC
Lophocolea bidentata (L.) Dumort.	Lophocoleaceae						X								LC	LC
Lophocolea heterophylla (Schrad.) Dumort. subsp. heterophylla	Lophocoleaceae		X												LC	LC
Lunularia cruciata (L.) Dumort. ex Lindb. subsp. cruciata	Lunulariaceae				X	X									LC	LC
Marsupella emarginata (Ehrh.) Dumort.	Gymnomitriaceae				X									X	LC	LC
Metzgeria furcata (L.) Corda	Metzgeriaceae	X	X					X							LC	LC
Pedinophyllum interruptum (Nees) Kaal.	Plagiochilaceae						X								LC	LC
Pellia sp.	Pelliaceae						X								/	/
Plagiochila asplenioides (L.) Dumort	Plagiochilaceae								X						LC	LC
Plagiochila porelloides (Torr. ex Nees) Lindenb. var. porelloides	Plagiochilaceae				X		X	X							LC	LC
Porella baueri (Schiffn.) C.E.O.Jensen	Porellaceae					X									DD	DD
Porella cordaeana (Huebener) Moore	Porellaceae						X								LC	LC
Porella platyphylla (L.) Pfeiff.	Porellaceae	X				X									LC	LC
Radula complanata (L.) Dumort.	Radulaceae					X		X	X	X			X		LC	LC
Reboulia hemisphaerica (L.) Raddi subsp. hemisphaerica	Aytoniaceae		X			X									LC	LC
Riccia macrocarpa Levier	Ricciaceae													X	NT	LC
Scapania sp.	Scapaniaceae				X										/	/
Scapania aspera M.Bernet & Bernet	Scapaniaceae					X									LC	LC
Scapania undulata (L.) Dumort.	Scapaniaceae						X								LC	LC
Solenostoma gracillimum (Sm.) R.M.Schust.	Solenostomataceae				X		X								LC	LC
Solenostoma obovatum (Nees) C.Massal.	Solenostomataceae							X							LC	LC
Mosses
Alleniella besseri (Lobarz.) S.Olsson, Enroth & D.Quandt	Neckeraceae					X									LC	LC
Alleniella complanata (Hedw.) S.Olsson, Enroth & D.Quandt	Neckeraceae					X		X		X					LC	LC
Amphidium mougeotii (Schimp.) Schimp.	Amphidiaceae												X	X	LC	LC
Anomodon viticulosus (Hedw.) Hook. & Taylor	Anomodontaceae					X						X			LC	LC
Antitrichia curtipendula (Hedw.) Brid.	Antritrichiaceae									X	X				LC	LC
Archidium alternifolium (Hedw.) Mitt.	Archidiaceae								X						LC	LC
Atrichum undulatum (Hedw.) P.Beauv.	Polytrichaceae				X										LC	LC
Aulacomnium palustre (Hedw.) Schwägr.	Aulacomniaceae			X			X								LC	LC
Barbula unguiculata Hedw.	Pottiaceae					X		X			X				LC	LC
Bartramia aprica Müll.Hal.	Bartramiaceae								X					X	LC	LC
Bartramia ithyphylla Brid.	Bartramiaceae									X					LC	LC
Bartramia pomiformis Hedw.	Bartramiaceae			X			X	X	X	X	X	X	X	X	LC	LC
Brachytheciastrum salicinum (Schimp.) J.D.Orgaz, M.J.Cano & J.Guerra	Brachytheciaceae					X			X						LC	NE
Brachytheciastrum velutinum (Hedw.) Ignatov & Huttunen	Brachytheciaceae	X						X	X	X					LC	LC
Brachythecium sp.	Brachytheciaceae							X							/	/
Brachythecium rutabulum (Hedw.) Schimp. var.rutabulum	Brachytheciaceae			X		X			X						LC	LC
Brachythecium salebrosum (Hoffm. ex F.Weber & D.Mohr) Schimp.	Brachytheciaceae					X			X						LC	LC
Bryoerythrophyllum recurvirostrum (Hedw.) P.C.Chen	Pottiaceae					X									LC	LC
Bryum argenteum Hedw.	Bryaceae												X		LC	LC
Bryum dichotomum Hedw.	Bryaceae													X	LC	LC
Bryum gemmiparum De Not.	Bryaceae					X									LC	LC
Calliergonella cuspidata (Hedw.) Loeske	Pylaisiaceae			X											LC	LC
Ceratodon conicus (Hampe) Lindb.	Ditrichaceae						X								LC	NT
Ceratodon purpureus (Hedw.) Brid. subsp. purpureus	Ditrichaceae								X				X		LC	LC
Cirriphyllum crassinervium (Taylor) Loeske & M.Fleisch.	Brachytheciaceae			X		X			X						LC	LC
Cratoneuron filicinum (Hedw.) Spruce	Amblystegiaceae					X	X								LC	LC
Crossidium squamiferum (Viv.) Jur. var. squamiferum	Pottiaceae				X										LC	LC
Ctenidium molluscum (Hedw.) Mitt.	Myuriaceae							X							LC	LC
Cynodontium bruntonii (Sm.) Bruch & Schimp.	Rhabdoweisiaceae													X	LC	LC
Dicranella heteromalla (Hedw.) Schimp.	Dicranellaceae						X			X					LC	LC
Dicranella howei Renauld & Cardot	Dicranellaceae					X									LC	LC
Dicranoweisia cirrata (Hedw.) Lindb.	Rhabdoweisiaceae													X	LC	LC
Dicranum scoparium Hedw.	Dicranaceae									X					LC	LC
Distichium capillaceum (Hedw.) Bruch & Schimp.	Distichiaceae					X									LC	LC
Encalypta ciliata Hedw.	Encalyptaceae													X	LC	LC
Encalypta streptocarpa Hedw.	Encalyptaceae					X	X								LC	LC
Encalypta vulgaris Hedw.	Encalyptaceae					X								X	LC	LC
Eucladium verticillatum (With.) Bruch & Schimp.	Pottiaceae					X		X							LC	LC
Eurhynchium striatum (Hedw.) Schimp.	Brachytheciaceae								X						LC	LC
Fissidens adianthoides Hedw.	Fissidentaceae				X										LC	LC
Fissidens bryoides Hedw. var. bryoides	Fissidentaceae					X									LC	LC
Fissidens bryoides Hedw. var. caespitans Schimp.	Fissidentaceae						X								EN	NE
Fissidens dubius P.Beauv. var. dubius	Fissidentaceae					X			X						LC	LC
Fissidens pusillus (Wilson) Milde	Fissidentaceae								X	X					LC	LC
Fissidens taxifolius Hedw.	Fissidentaceae			X			X		X		X				LC	LC
Fissidens viridulus (Sw.) Wahlenb.	Fissidentaceae					X		X							LC	LC
Fontinalis hypnoides C.Hartm. var. duriaei (Schimp.) Kindb.	Fontinalaceae	X													LC	NE
Geheebia tophacea (Brid.) R.H.Zander	Pottiaceae					X									LC	LC
Grimmia sp.	Grimmiaceae							X	X						/	/
Grimmia decipiens (Schultz) Lindb.	Grimmiaceae			X	X								X		NT	LC
Grimmia fuscolutea Hook.	Grimmiaceae								X						EN	VU
Grimmia hartmanii Schimp.	Grimmiaceae										X				LC	LC
Grimmia laevigata (Brid.) Brid.	Grimmiaceae										X		X	X	LC	LC
Grimmia lisae De Not.	Grimmiaceae		X			X					X			X	LC	LC
Grimmia meridionalis (Müll.Hal.) E.Maier	Grimmiaceae						X								EN	LC
Grimmia ovalis (Hedw.) Lindb.	Grimmiaceae												X	X	LC	LC
Grimmia pulvinata (Hedw.) Sm.	Grimmiaceae	X				X			X		X		X	X	LC	LC
Grimmia trichophylla Grev.	Grimmiaceae								X		X		X	X	LC	LC
Habrodon perpusillus (De Not.) Lindb.	Habrodontaceae	X				X									LC	LC
Hedwigia ciliata (Hedw.) P.Beauv.	Hedwigiaceae										X				LC	LC
Homalotecium sp.	Brachytheciaceae				X										/	/
Homalothecium aureum (Spruce) H.Rob.	Brachytheciaceae	X													LC	LC
Homalothecium philippeanum (Spruce) Schimp.	Brachytheciaceae					X			X						LC	LC
Homalothecium lutescens (Hedw.) H.Rob. var. lutescens	Brachytheciaceae							X							LC	LC
Homalothecium lutescens (Hedw.) H.Rob.var. fallax (H.Philib. ex Schimp.) Düll	Brachytheciaceae							X							DD	NE
Homalothecium sericeum (Hedw.) Schimp.	Brachytheciaceae	X	X	X		X	X	X	X		X		X	X	LC	LC
Husnotiella sinuosa (Mitt.) J.A.Jiménez & M.J.Cano	Pottiaceae					X		X							LC	LC
Hygroamblystegium varium (Hedw.) Mönk.	Amblystegiaceae								X						LC	LC
Hypnum andoi A.J.E.Sm.	Hypnaceae									X			X		LC	LC
Hypnum cupressiforme Hedw. var. cupressiforme	Hypnaceae			X	X	X	X	X	X	X	X		X	X	LC	LC
Hypnum cupressiforme Hedw. var. filiforme Brid.	Hypnaceae			X		X		X	X					X	LC	NE
Hypnum cupressiforme Hedw. var. lacunosum Brid.	Hypnaceae		X			X	X		X				X		LC	NE
Hypnum resupinatum Taylor	Hypnaceae				X	X					X		X		LC	NE
Imbribryum alpinum (Huds. ex With.) N.Pedersen	Bryaceae							X							LC	LC
Isothecium alopecuroides (Lam. ex Dubois) Isov.	Lembophyllaceae			X		X		X	X						LC	LC
Kindbergia praelonga (Hedw.) Ochyra	Brachytheciaceae			X		X			X			X			LC	LC
Leptodictyum riparium (Hedw.) Warnst.	Amblystegiaceae								X						LC	LC
Leptodon smithii (Hedw.) F.Weber & D.Mohr	Neckeraceae	X	X	X	X	X			X		X		X		LC	LC
Leucodon sciuroides (Hedw.) Schwägr.	Leucodontaceae		X	X		X	X	X	X	X	X		X		LC	LC
Lewinskya acuminata (H.Philib.) F.Lara, Garilleti & Goffinet	Orthotrichaceae					X						X			LC	LC
Lewinskya affinis (Schrad. ex Brid.) F.Lara, Garilleti & Goffinet	Orthotrichaceae		X	X		X		X	X	X	X		X		LC	LC
Lewinskya rupestris (Schleich. ex Schwägr.) F. Lara, Garilleti & Goffinet	Orthotrichaceae							X			X				LC	LC
Lewinskya shawii (Wilson) F.Lara, Garilleti & Goffinet	Orthotrichaceae					X		X							NT	LC
Lewinskya speciosa (Nees) F. Lara, Garilleti & Goffinet	Orthotrichaceae					X	X				X				LC	LC
Lewinskya striata (Hedw.) F.Lara, Garilleti & Goffinet	Orthotrichaceae						X	X		X	X		X		LC	LC
Microeurhynchium pumilum (Wilson) Ignatov & Vanderp.	Brachytheciaceae			X		X									LC	LC
Neckera menziesii Drumm.	Neckeraceae					X		X		X	X				LC	LC
Neckera pumila Hedw.	Neckeraceae							X		X					LC	LC
Nogopterium gracile (Hedw.) Crosby & W.R.Buck	Leucodontaceae	X		X		X		X	X	X				X	LC	LC
Orthotrichum sp.	Orthotrichaceae					X		X	X						/	/
Orthotrichum anomalum Hedw.	Orthotrichaceae					X									LC	LC
Orthotrichum cupulatum Brid. var.cupulatum	Orthotrichaceae					X		X			X				LC	LC
Orthotrichum diaphanum Brid.	Orthotrichaceae	X		X		X	X	X							LC	LC
Orthotrichum pallens Bruch ex Brid.	Orthotrichaceae						X								LC	LC
Orthotrichum pulchellum Brunt.	Orthotrichaceae										X				LC	LC
Orthotrichum pumilum Sw. ex anon.	Orthotrichaceae					X					X		X		LC	LC
Orthotrichum schimperi Hammar	Orthotrichaceae								X						LC	LC
Orthotrichum stramineum Hornsch. ex Brid.	Orthotrichaceae					X		X		X	X				LC	LC
Orthotrichum tenellum Bruch ex Brid.	Orthotrichaceae					X									LC	LC
Oxyrrhynchium hians (Hedw.) Loeske	Brachytheciaceae					X									LC	LC
Oxyrrhynchium schleicheri (R.Hedw.) Röll.	Brachytheciaceae								X						LC	LC
Oxyrrhynchium speciosum (Brid.) Warnst.	Brachytheciaceae			X		X							X		LC	LC
Philonotis fontana (Hedw.) Brid.	Bartramiaceae			X	X										LC	LC
Plagiomnium rostratum (Schrad.) T.J.Kop.	Mniaceae								X						LC	LC
Plagiothecium sp.	Plagiotheciaceae							X							/	/
Plagiothecium nemorale (Mitt.) A.Jaeger	Plagiotheciaceae								X						LC	LC
Plasteurhynchium meridionale (Schimp.) M.Fleisch.	Brachytheciaceae					X									LC	LC
Plasteurhynchium striatulum (Spruce) M.Fleisch.	Brachytheciaceae								X						LC	LC
Pleuridium acuminatum Lindb.	Ditrichaceae								X						LC	LC
Pleuridium subulatum (Hedw.) Rabenh.	Ditrichaceae								X						LC	LC
Pogonatum aloides (Hedw.) P.Beauv.	Polytrichaceae								X	X					LC	LC
Pohlia cruda (Hedw.) Lindb.	Mniaceae			X											LC	LC
Polytrichum commune Hedw.	Polytrichaceae						X			X					LC	LC
Polytrichum juniperinum Hedw.	Polytrichaceae		X												LC	LC
Polytrichum piliferum Hedw.	Polytrichaceae								X		X		X	X	LC	LC
Pseudocrossidium revolutum (Brid.) R.H.Zander	Pottiaceae													X	LC	LC
Pseudoleskeella nervosa (Brid.) Nyholm	Pseudoleskeellaceae								X						LC	LC
Pterigynandrum filiforme Hedw.	Pterigynandraceae								X	X					LC	LC
Ptychostomum capillare (Hedw.) Holyoak & N.Pedersen	Bryaceae		X				X	X	X		X				LC	LC
Ptychostomum donianum (Grev.) Holyoak & N.Pedersen	Bryaceae				X	X									LC	LC
Ptychostomum moravicum (Podp.) Ros & Mazimpaka	Bryaceae									X					LC	LC
Ptychostomum pallens (Sw. ex anon.) J.R.Spence	Bryaceae							X							LC	LC
Ptychostomum pseudotriquetrum (Hedw.) J.R.Spence & H.P.Ramsay var. pseudotriquetrum	Bryaceae			X			X								LC	LC
Ptychostomum torquescens (Bruch & Schimp.) Ros & Mazimpaka	Bryaceae							X							LC	LC
Pulvigera lyellii (Hook. & Taylor) Plášek, Sawicki & Ochyra	Orthotrichaceae	X	X	X		X	X	X	X	X			X		LC	LC
Racomitrium aciculare (Hedw.) Brid.	Grimmiaceae						X								LC	LC
Racomitrium affine (F.Weber & D.Mohr) Lindb.	Grimmiaceae												X		LC	LC
Racomitrium heterostichum (Hedw.) Brid.	Grimmiaceae										X		X		LC	LC
Racomitrium lanuginosum (Hedw.) Brid.	Grimmiaceae												X		LC	LC
Rhizomnium punctatum (Hedw.) T.J.Kop. var.punctatum	Mniaceae		X				X								LC	LC
Rhynchostegiella litorea (De Not.) Limpr.	Brachytheciaceae								X						LC	LC
Rhynchostegiella tenella (Dicks.) Limpr.	Brachytheciaceae					X									LC	LC
Rhynchostegium confertum (Dicks.) Schimp.	Brachytheciaceae							X	X						LC	LC
Rhynchostegium riparioides (Hedw.) Cardot	Brachytheciaceae					X	X		X						LC	LC
Schistidium apocarpum (Hedw.) Bruch & Schimp.	Grimmiaceae				X	X			X		X				LC	LC
Sciuro-hypnum starkei (Brid.) Ignatov & Huttunen	Brachytheciaceae								X						LC	LC
Scleropodium cespitans (Wilson ex Müll.Hal.) L.F.Koch	Brachytheciaceae							X							LC	LC
Scleropodium touretii (Brid.) L.F.Koch	Brachytheciaceae					X									LC	LC
Scorpiurium circinatum (Bruch) M.Fleisch. & Loeske	Brachytheciaceae					X									LC	LC
Sphagnum auriculatum Schimp.	Sphagnaceae				X		X								LC	LC
Streblotrichum convolutum (Hedw.) P.Beauv. var. convolutum	Pottiaceae				X										LC	LC
Syntrichia laevipila Brid.	Pottiaceae	X	X			X									LC	LC
Syntrichia montana Nees var.montana	Pottiaceae					X									LC	LC
Syntrichia ruralis (Hedw.) F.Weber & D.Mohr var.ruralis	Pottiaceae			X		X	X	X	X		X		X		LC	LC
Syntrichia virescens (De Not.) Ochyra	Pottiaceae					X		X							LC	LC
Thamnobryum alopecurum (Hedw.) Gangulee	Neckeraceae					X	X		X						LC	LC
Tortella squarrosa (Brid.) Limpr.	Pottiaceae			X	X	X									LC	LC
Tortella tortuosa (Hedw.) Limpr.	Pottiaceae				X		X		X						LC	LC
Tortula canescens Mont.	Pottiaceae						X								NT	LC
Tortula cuneifolia (Dicks.) Turner	Pottiaceae													X	LC	LC
Tortula muralis Hedw. subsp. muralis var. muralis	Pottiaceae					X			X						LC	LC
Tortula subulata Hedw.	Pottiaceae	X		X		X	X		X						LC	LC
Trichostomum crispulum Bruch	Pottiaceae					X	X		X						LC	LC
Ulota crispa (Hedw.) Brid.	Orthotrichaceae												X		LC	LC
Vinealobryum insulanum (De Not.) R.H.Zander	Pottiaceae	X	X			X			X						LC	LC
Vinealobryum vineale (Brid.) R.H.Zander	Pottiaceae													X	LC	LC
Weissia brachycarpa (Nees & Hornsch.) Jur.	Pottiaceae					X									LC	LC
Weissia controversa Hedw. var.controversa	Pottiaceae													X	LC	LC
Zygodon rupestris Schimp. ex Lorentz	Orthotrichaceae	X				X	X								LC	LC
Zygodon viridissimus (Dicks.) Brid.	Orthotrichaceae								X						LC	LC
